# Supplementary material for: Neutralizing antibody responses and cellular responses against SARS-CoV-2 Omicron subvariants after mRNA SARS-CoV-2 vaccination in kidney transplant recipients
Source: Sci Rep. 2024 May 28;14:12176. doi: 10.1038/s41598-024-63147-z (PMC11133393; doi:10.1038/s41598-024-63147-z)
Supplement: Supplementary file 5 — Supplementary Table S1. [file 41598_2024_63147_MOESM5_ESM.xlsx]

## Sheet: Sheet1
	KTXR（n=19）	HC（n=6）		P value
Female, n (%)	10 (55.0)	2 (28.6)		0.2284
Age, y	56 (44-64)	47 (32-54)		0.1004
BMI, kg/m2	22.4 (19.4-25.1)	19.5 (18.9-23.3)		0.2941
Time after bivalent omicron-containing booster vaccine, mo	2.5 (1.7-3.4)	2.5 (2.2-3.5)		0.7885
Number of vaccination dose , n (%)
4	3	6		0.0005
5	16	0
Type of bivalent omicron-containing booster vaccine n (%)
BA.1	1 (5.3)	1 (16.7)		0.43
BA.4/5	18 (94.7)	5 (83.3)
