# Supplementary material for: Neutralizing antibody responses and cellular responses against SARS-CoV-2 Omicron subvariants after mRNA SARS-CoV-2 vaccination in kidney transplant recipients
Source: Sci Rep. 2024 May 28;14:12176. doi: 10.1038/s41598-024-63147-z (PMC11133393; doi:10.1038/s41598-024-63147-z)
Supplement: Supplementary file 6 — Supplementary Table S2. [file 41598_2024_63147_MOESM6_ESM.xlsx]

## Sheet: Sheet1
	KTXR（n=11）	HC（n=5）		P value
Female, n (%)	7 (63.6)	5 (100)		0.2445
Age, y	50 (42-60)	50 (47-51)		0.9799
BMI, kg/m2	22.5 (20.3-24.2)	20.0 (19.8-24.0)		0.5833
Time after XBB.1.5 monovalent vaccine, d	31 (29-38)	40 (33-40)		0.2564
Number of vaccination dose , n	6 (5-7)	5 (5-7)		0.7981
Time after XBB.1.5 monovalent vaccine, d	31 (29-38)	40 (33-40)		0.2564
