# Supplementary material for: Neutralizing antibody responses and cellular responses against SARS-CoV-2 Omicron subvariants after mRNA SARS-CoV-2 vaccination in kidney transplant recipients
Source: Sci Rep. 2024 May 28;14:12176. doi: 10.1038/s41598-024-63147-z (PMC11133393; doi:10.1038/s41598-024-63147-z)
Supplement: Supplementary file 7 — Supplementary Table S3. [file 41598_2024_63147_MOESM7_ESM.xlsx]

## Sheet: Sheet1
S1 Table. Primers and proves used in this study
Primer name	Primer sequence (5'-to-3')	Purpose
Linker_F1-Fw	CTATATAAGCAGAGCTCGTTTAGTGAACCGTATTAAAGGTTTATACCTTCCCAGGTAAC	CPER fragment 1 preparation
F1-F2-Rv	CAGATTCAACTTGCATGGCATTGTTAGTAGCCTTATTTAAGGCTCCTGC	CPER fragment 1 preparation
F1-F2-Fw	GCAGGAGCCTTAAATAAGGCTACTAACAATGCCATGCAAGTTGAATCTG	CPER fragment 2 preparation
F2-F3-Rv	GGTAGGATTTTCCACTACTTCTTCAGAGACTGGTTTTAGATCTTCGCAGGC	CPER fragment 2 preparation
F2-F3-Fw	GCCTGCGAAGATCTAAAACCAGTCTCTGAAGAAGTAGTGGAAAATCCTACC	CPER fragment 3 preparation
F3-F4-Rv	GGTGCACAGCGCAGCTTCTTCAAAAGTACTAAAGG	CPER fragment 3 preparation
F3-F4-Fw	CACCACTAATTCAACCTATTGGTGCTTTGGACATATCAGCATCTATAGTAGCTGGTGG	CPER fragment 4 preparation
F4-F5-Rv	GTTTAAAAACGATTGTGCATCAGCTGACTG	CPER fragment 4 preparation
F4-F5-Fw	CACAGTCTGTACCGTCTGCGGTATGTGGAAAGGTTATGGCTGTAGTTGTGATC	CPER fragment 5 preparation
F5-F6-Rv	GCGGTGTGTACATAGCCTCATAAAACTCAGGTTCCCAATACCTTGAAGTG	CPER fragment 5 preparation
F5-F6-Fw	CACTTCAAGGTATTGGGAACCTGAGTTTTATGAGGCTATGTACACACCGC	CPER fragment 6 preparation
F6-F7-Rv	CATACAAACTGCCACCATCACAACCAGGCAAGTTAAGGTTAGATAGCACTCTAG	CPER fragment 6 preparation
F6-F7-Fw	CTAGAGTGCTATCTAACCTTAACTTGCCTGGTTGTGATGGTGGCAGTTTGTATG	CPER fragment 7 preparation
F7-F8-Rv	CTAGAGACTAGTGGCAATAAAACAAGAAAAACAAACATTGTTCGTTTAGTTGTTAAC	CPER fragment 7 preparation
F7-F8-Fw	GTTAACAACTAAACGAACAATGTTTGTTTTTCTTGTTTTATTGCCACTAGTCTCTAG	CPER fragment 8 preparation
F8-F9-Rv	GCAGCAGGATCCACAAGAACAACAGCCCTTGAGACAACTACAGCAACTGG	CPER fragment 8 preparation
F8-F9-Fw	CCAGTTGCTGTAGTTGTCTCAAGGGCTGTTGTTCTTGTGGATCCTGCTGC	CPER fragment 9 GFP preparation
F9-Linker-Rv	GGAGATGCCATGCCGACCCTTTTTTTTTTTTTTTTTTTTTTTTTGTCATTCTCCTAAG	CPER fragment 9 GFP preparation
F9-Linker-Fw	CTTAGGAGAATGACAAAAAAAAAAAAAAAAAAAAAAAAAGGGTCGGCATGGCATCTCC	CPER fragment 9 Linker preparation
Linker_F1-Rv	GTTACCTGGGAAGGTATAAACCTTTAATACGGTTCACTAAACGAGCTCTGCTTATATAG	CPER fragment 9 Linker preparation
27676-27710-Fw	GAACTTTACTCTCCAATTTTTCTTATTGTTGCGGC	XBB.1.5, EG.5.1, BA.2.86-GFP F9 fragment preparation
27411-27432-Rv	AGCGAGTGTTATCAGTGCCAAG	XBB.1.5, EG.5.1, BA.2.86-GFP F9 fragment preparation
sfGFP-Fw	CTGATAACACTCGCTAGCAAAGGAGAAGAACTTTTCA	XBB.1.5, EG.5.1, BA.2.86-GFP F9 fragment preparation
sfGFP-Rv	TGGAGAGTAAAGTTCTTTGTAGAGCTCATCCATGCCA	XBB.1.5, EG.5.1, BA.2.86-GFP F9 fragment preparation
